# Supplementary material for: Helichrysum stoechas (L.) Moench Inflorescence Extract for Tomato Disease Management
Source: Molecules. 2023 Aug 3;28(15):5861. doi: 10.3390/molecules28155861 (PMC10421166; doi:10.3390/molecules28155861)
Supplement: Supplementary file 1 [file molecules-28-05861-s001.zip]

Archive with 1 entries (1 files):
- molecules-2509063-supplementary.pdf
